# Supplementary material for: Effect of Defatting Method on Japanese Quince (Chaenomeles japonica) Fruit Seed Protein Isolate Technological Properties
Source: Foods. 2025 Jan 13;14(2):234. doi: 10.3390/foods14020234 (PMC11765201; doi:10.3390/foods14020234)
Supplement: Supplementary file 1 [file foods-14-00234-s001.zip]

Archive with 1 entries (1 files):
- foods-3399535-supplementary.pdf
